# Supplementary material for: Oxidative Glucose Metabolism Promotes Senescence in Vascular Endothelial Cells
Source: Cells. 2022 Jul 16;11(14):2213. doi: 10.3390/cells11142213 (PMC9322806; doi:10.3390/cells11142213)
Supplement: Supplementary file 1 [file cells-11-02213-s001.zip]

Archive with 1 entries (1 files):
- cells-1768512-supplementary.pdf
